# Supplementary material for: Rapid detection of antimicrobial resistance in methicillin-resistant Staphylococcus aureus using MALDI-TOF mass spectrometry
Source: Front Cell Infect Microbiol. 2023 Nov 23;13:1281155. doi: 10.3389/fcimb.2023.1281155 (PMC10702551; doi:10.3389/fcimb.2023.1281155)
Supplement: Supplementary file 2 [file DataSheet_2.zip]

Archive with 2,150 entries (1,692 files):
- Biotyper_2hr/
- __MACOSX/._Biotyper_2hr
- Biotyper_2hr/M_20_3.mzXML
- __MACOSX/Biotyper_2hr/._M_20_3.mzXML
- Biotyper_2hr/S_20_3.mzXML
- __MACOSX/Biotyper_2hr/._S_20_3.mzXML
- Biotyper_2hr/S_10_2/
- __MACOSX/Biotyper_2hr/._S_10_2
- Biotyper_2hr/S_20_1.mzXML
- __MACOSX/Biotyper_2hr/._S_20_1.mzXML
- Biotyper_2hr/M_20_1/
- __MACOSX/Biotyper_2hr/._M_20_1
- Biotyper_2hr/S_10_3/
- __MACOSX/Biotyper_2hr/._S_10_3
- Biotyper_2hr/M_20_1.mzXML
- __MACOSX/Biotyper_2hr/._M_20_1.mzXML
- Biotyper_2hr/S_0_2.mzXML
- __MACOSX/Biotyper_2hr/._S_0_2.mzXML
- Biotyper_2hr/.DS_Store
- __MACOSX/Biotyper_2hr/._.DS_Store
- Biotyper_2hr/M_0_2.mzXML
- __MACOSX/Biotyper_2hr/._M_0_2.mzXML
- Biotyper_2hr/S_40_2/
- __MACOSX/Biotyper_2hr/._S_40_2
- Biotyper_2hr/S_0_3/
- __MACOSX/Biotyper_2hr/._S_0_3
- Biotyper_2hr/M_40_2.mzXML
- __MACOSX/Biotyper_2hr/._M_40_2.mzXML
- Biotyper_2hr/S_0_2/
- __MACOSX/Biotyper_2hr/._S_0_2
- Biotyper_2hr/S_40_3/
- __MACOSX/Biotyper_2hr/._S_40_3
- Biotyper_2hr/S_40_2.mzXML
- __MACOSX/Biotyper_2hr/._S_40_2.mzXML
- Biotyper_2hr/M_40_3/
- __MACOSX/Biotyper_2hr/._M_40_3
- Biotyper_2hr/S_0_3.mzXML
- __MACOSX/Biotyper_2hr/._S_0_3.mzXML
- Biotyper_2hr/S_0_1.mzXML
- __MACOSX/Biotyper_2hr/._S_0_1.mzXML
- Biotyper_2hr/M_20_2.mzXML
- __MACOSX/Biotyper_2hr/._M_20_2.mzXML
- Biotyper_2hr/S_20_2.mzXML
- __MACOSX/Biotyper_2hr/._S_20_2.mzXML
- Biotyper_2hr/M_40_2/
- __MACOSX/Biotyper_2hr/._M_40_2
- Biotyper_2hr/M_0_1.mzXML
- __MACOSX/Biotyper_2hr/._M_0_1.mzXML
- Biotyper_2hr/S_20_1/
- __MACOSX/Biotyper_2hr/._S_20_1
- Biotyper_2hr/M_40_3.mzXML
- __MACOSX/Biotyper_2hr/._M_40_3.mzXML
- Biotyper_2hr/S_40_3.mzXML
- __MACOSX/Biotyper_2hr/._S_40_3.mzXML
- Biotyper_2hr/M_10_3/
- __MACOSX/Biotyper_2hr/._M_10_3
- Biotyper_2hr/M_0_1/
- __MACOSX/Biotyper_2hr/._M_0_1
- Biotyper_2hr/M_40_1.mzXML
- __MACOSX/Biotyper_2hr/._M_40_1.mzXML
- Biotyper_2hr/M_0_3.mzXML
- __MACOSX/Biotyper_2hr/._M_0_3.mzXML
- Biotyper_2hr/M_10_2/
- __MACOSX/Biotyper_2hr/._M_10_2
- Biotyper_2hr/S_10_1/
- __MACOSX/Biotyper_2hr/._S_10_1
- Biotyper_2hr/M_20_3/
- __MACOSX/Biotyper_2hr/._M_20_3
- Biotyper_2hr/M_20_2/
- __MACOSX/Biotyper_2hr/._M_20_2
- Biotyper_2hr/S_10_1.mzXML
- __MACOSX/Biotyper_2hr/._S_10_1.mzXML
- Biotyper_2hr/M_10_1.mzXML
- __MACOSX/Biotyper_2hr/._M_10_1.mzXML
- Biotyper_2hr/S_0_1/
- __MACOSX/Biotyper_2hr/._S_0_1
- Biotyper_2hr/S_40_`1/
- __MACOSX/Biotyper_2hr/._S_40_`1
- Biotyper_2hr/M_10_3.mzXML
- __MACOSX/Biotyper_2hr/._M_10_3.mzXML
- Biotyper_2hr/S_10_3.mzXML
- __MACOSX/Biotyper_2hr/._S_10_3.mzXML
- Biotyper_2hr/S_40_`1.mzXML
- __MACOSX/Biotyper_2hr/._S_40_`1.mzXML
- Biotyper_2hr/M_40_1/
- __MACOSX/Biotyper_2hr/._M_40_1
- Biotyper_2hr/M_10_2.mzXML
- __MACOSX/Biotyper_2hr/._M_10_2.mzXML
- Biotyper_2hr/S_20_2/
- __MACOSX/Biotyper_2hr/._S_20_2
- Biotyper_2hr/M_0_3/
- __MACOSX/Biotyper_2hr/._M_0_3
- Biotyper_2hr/S_10_2.mzXML
- __MACOSX/Biotyper_2hr/._S_10_2.mzXML
- Biotyper_2hr/M_10_1/
- __MACOSX/Biotyper_2hr/._M_10_1
- Biotyper_2hr/S_20_3/
- __MACOSX/Biotyper_2hr/._S_20_3
- Biotyper_2hr/M_0_2/
- __MACOSX/Biotyper_2hr/._M_0_2
- Biotyper_2hr/S_10_2/0_B2/
- __MACOSX/Biotyper_2hr/S_10_2/._0_B2
- Biotyper_2hr/M_20_1/0_F3/
- __MACOSX/Biotyper_2hr/M_20_1/._0_F3
- Biotyper_2hr/S_10_3/0_C2/
- __MACOSX/Biotyper_2hr/S_10_3/._0_C2
- Biotyper_2hr/S_40_2/0_B4/
- __MACOSX/Biotyper_2hr/S_40_2/._0_B4
- Biotyper_2hr/S_0_3/0_C1/
- __MACOSX/Biotyper_2hr/S_0_3/._0_C1
- Biotyper_2hr/S_0_2/0_B1/
- __MACOSX/Biotyper_2hr/S_0_2/._0_B1
- Biotyper_2hr/S_40_3/0_C4/
- __MACOSX/Biotyper_2hr/S_40_3/._0_C4
- Biotyper_2hr/M_40_3/0_H4/
- __MACOSX/Biotyper_2hr/M_40_3/._0_H4
- Biotyper_2hr/M_40_2/0_G4/
- __MACOSX/Biotyper_2hr/M_40_2/._0_G4
- Biotyper_2hr/S_20_1/0_A3/
- __MACOSX/Biotyper_2hr/S_20_1/._0_A3
- Biotyper_2hr/M_10_3/0_H2/
- __MACOSX/Biotyper_2hr/M_10_3/._0_H2
- Biotyper_2hr/M_0_1/.DS_Store
- __MACOSX/Biotyper_2hr/M_0_1/._.DS_Store
- Biotyper_2hr/M_0_1/0_F1/
- __MACOSX/Biotyper_2hr/M_0_1/._0_F1
- Biotyper_2hr/M_10_2/0_G2/
- __MACOSX/Biotyper_2hr/M_10_2/._0_G2
- Biotyper_2hr/S_10_1/0_A2/
- __MACOSX/Biotyper_2hr/S_10_1/._0_A2
- Biotyper_2hr/M_20_3/0_H3/
- __MACOSX/Biotyper_2hr/M_20_3/._0_H3
- Biotyper_2hr/M_20_2/0_G3/
- __MACOSX/Biotyper_2hr/M_20_2/._0_G3
- Biotyper_2hr/S_0_1/0_A1/
- __MACOSX/Biotyper_2hr/S_0_1/._0_A1
- Biotyper_2hr/S_40_`1/0_A4/
- __MACOSX/Biotyper_2hr/S_40_`1/._0_A4
- Biotyper_2hr/M_40_1/0_F4/
- __MACOSX/Biotyper_2hr/M_40_1/._0_F4
- Biotyper_2hr/S_20_2/0_B3/
- __MACOSX/Biotyper_2hr/S_20_2/._0_B3
- Biotyper_2hr/M_0_3/0_H1/
- __MACOSX/Biotyper_2hr/M_0_3/._0_H1
- Biotyper_2hr/M_10_1/0_F2/
- __MACOSX/Biotyper_2hr/M_10_1/._0_F2
- Biotyper_2hr/S_20_3/0_C3/
- __MACOSX/Biotyper_2hr/S_20_3/._0_C3
- Biotyper_2hr/M_0_2/0_G1/
- __MACOSX/Biotyper_2hr/M_0_2/._0_G1
- Biotyper_2hr/S_10_2/0_B2/1/
- __MACOSX/Biotyper_2hr/S_10_2/0_B2/._1
- Biotyper_2hr/M_20_1/0_F3/1/
- __MACOSX/Biotyper_2hr/M_20_1/0_F3/._1
- Biotyper_2hr/S_10_3/0_C2/1/
- __MACOSX/Biotyper_2hr/S_10_3/0_C2/._1
- Biotyper_2hr/S_40_2/0_B4/1/
- __MACOSX/Biotyper_2hr/S_40_2/0_B4/._1
- Biotyper_2hr/S_0_3/0_C1/1/
- __MACOSX/Biotyper_2hr/S_0_3/0_C1/._1
- Biotyper_2hr/S_0_2/0_B1/1/
- __MACOSX/Biotyper_2hr/S_0_2/0_B1/._1
- Biotyper_2hr/S_40_3/0_C4/1/
- __MACOSX/Biotyper_2hr/S_40_3/0_C4/._1
- Biotyper_2hr/M_40_3/0_H4/1/
- __MACOSX/Biotyper_2hr/M_40_3/0_H4/._1
- Biotyper_2hr/M_40_2/0_G4/1/
- __MACOSX/Biotyper_2hr/M_40_2/0_G4/._1
- Biotyper_2hr/S_20_1/0_A3/1/
- __MACOSX/Biotyper_2hr/S_20_1/0_A3/._1
- Biotyper_2hr/M_10_3/0_H2/1/
- __MACOSX/Biotyper_2hr/M_10_3/0_H2/._1
- Biotyper_2hr/M_0_1/0_F1/.DS_Store
- __MACOSX/Biotyper_2hr/M_0_1/0_F1/._.DS_Store
- Biotyper_2hr/M_0_1/0_F1/1/
- __MACOSX/Biotyper_2hr/M_0_1/0_F1/._1
- Biotyper_2hr/M_10_2/0_G2/1/
- __MACOSX/Biotyper_2hr/M_10_2/0_G2/._1
- Biotyper_2hr/S_10_1/0_A2/1/
- __MACOSX/Biotyper_2hr/S_10_1/0_A2/._1
- Biotyper_2hr/M_20_3/0_H3/1/
- __MACOSX/Biotyper_2hr/M_20_3/0_H3/._1
- Biotyper_2hr/M_20_2/0_G3/1/
- __MACOSX/Biotyper_2hr/M_20_2/0_G3/._1
- Biotyper_2hr/S_0_1/0_A1/1/
- __MACOSX/Biotyper_2hr/S_0_1/0_A1/._1
- Biotyper_2hr/S_40_`1/0_A4/1/
- __MACOSX/Biotyper_2hr/S_40_`1/0_A4/._1
- Biotyper_2hr/M_40_1/0_F4/1/
- __MACOSX/Biotyper_2hr/M_40_1/0_F4/._1
- Biotyper_2hr/S_20_2/0_B3/1/
- __MACOSX/Biotyper_2hr/S_20_2/0_B3/._1
- Biotyper_2hr/M_0_3/0_H1/1/
- __MACOSX/Biotyper_2hr/M_0_3/0_H1/._1
- Biotyper_2hr/M_10_1/0_F2/1/
- __MACOSX/Biotyper_2hr/M_10_1/0_F2/._1
- Biotyper_2hr/S_20_3/0_C3/1/
- __MACOSX/Biotyper_2hr/S_20_3/0_C3/._1
- Biotyper_2hr/M_0_2/0_G1/1/
- __MACOSX/Biotyper_2hr/M_0_2/0_G1/._1
- Biotyper_2hr/S_10_2/0_B2/1/1SLin/
- __MACOSX/Biotyper_2hr/S_10_2/0_B2/1/._1SLin
- Biotyper_2hr/M_20_1/0_F3/1/1SLin/
- __MACOSX/Biotyper_2hr/M_20_1/0_F3/1/._1SLin
- Biotyper_2hr/S_10_3/0_C2/1/1SLin/
- __MACOSX/Biotyper_2hr/S_10_3/0_C2/1/._1SLin
- Biotyper_2hr/S_40_2/0_B4/1/1SLin/
- __MACOSX/Biotyper_2hr/S_40_2/0_B4/1/._1SLin
- Biotyper_2hr/S_0_3/0_C1/1/1SLin/
- __MACOSX/Biotyper_2hr/S_0_3/0_C1/1/._1SLin
- Biotyper_2hr/S_0_2/0_B1/1/1SLin/
- __MACOSX/Biotyper_2hr/S_0_2/0_B1/1/._1SLin
- Biotyper_2hr/S_40_3/0_C4/1/1SLin/
- __MACOSX/Biotyper_2hr/S_40_3/0_C4/1/._1SLin
- Biotyper_2hr/M_40_3/0_H4/1/1SLin/
- __MACOSX/Biotyper_2hr/M_40_3/0_H4/1/._1SLin
- Biotyper_2hr/M_40_2/0_G4/1/1SLin/
- __MACOSX/Biotyper_2hr/M_40_2/0_G4/1/._1SLin
- Biotyper_2hr/S_20_1/0_A3/1/1SLin/
- __MACOSX/Biotyper_2hr/S_20_1/0_A3/1/._1SLin
- Biotyper_2hr/M_10_3/0_H2/1/1SLin/
- __MACOSX/Biotyper_2hr/M_10_3/0_H2/1/._1SLin
- Biotyper_2hr/M_0_1/0_F1/1/.DS_Store
- __MACOSX/Biotyper_2hr/M_0_1/0_F1/1/._.DS_Store
- Biotyper_2hr/M_0_1/0_F1/1/1SLin/
- __MACOSX/Biotyper_2hr/M_0_1/0_F1/1/._1SLin
- Biotyper_2hr/M_10_2/0_G2/1/1SLin/
- __MACOSX/Biotyper_2hr/M_10_2/0_G2/1/._1SLin
- Biotyper_2hr/S_10_1/0_A2/1/1SLin/
- __MACOSX/Biotyper_2hr/S_10_1/0_A2/1/._1SLin
- Biotyper_2hr/M_20_3/0_H3/1/1SLin/
- __MACOSX/Biotyper_2hr/M_20_3/0_H3/1/._1SLin
- Biotyper_2hr/M_20_2/0_G3/1/1SLin/
- __MACOSX/Biotyper_2hr/M_20_2/0_G3/1/._1SLin
- Biotyper_2hr/S_0_1/0_A1/1/1SLin/
- __MACOSX/Biotyper_2hr/S_0_1/0_A1/1/._1SLin
- Biotyper_2hr/S_40_`1/0_A4/1/1SLin/
- __MACOSX/Biotyper_2hr/S_40_`1/0_A4/1/._1SLin
- Biotyper_2hr/M_40_1/0_F4/1/1SLin/
- __MACOSX/Biotyper_2hr/M_40_1/0_F4/1/._1SLin
- Biotyper_2hr/S_20_2/0_B3/1/1SLin/
- __MACOSX/Biotyper_2hr/S_20_2/0_B3/1/._1SLin
- Biotyper_2hr/M_0_3/0_H1/1/1SLin/
- __MACOSX/Biotyper_2hr/M_0_3/0_H1/1/._1SLin
- Biotyper_2hr/M_10_1/0_F2/1/1SLin/
- __MACOSX/Biotyper_2hr/M_10_1/0_F2/1/._1SLin
- Biotyper_2hr/S_20_3/0_C3/1/1SLin/
- __MACOSX/Biotyper_2hr/S_20_3/0_C3/1/._1SLin
- Biotyper_2hr/M_0_2/0_G1/1/1SLin/
- __MACOSX/Biotyper_2hr/M_0_2/0_G1/1/._1SLin
- Biotyper_2hr/S_10_2/0_B2/1/1SLin/pdata/
- __MACOSX/Biotyper_2hr/S_10_2/0_B2/1/1SLin/._pdata
- Biotyper_2hr/S_10_2/0_B2/1/1SLin/sptype
- __MACOSX/Biotyper_2hr/S_10_2/0_B2/1/1SLin/._sptype
- Biotyper_2hr/S_10_2/0_B2/1/1SLin/fid
- __MACOSX/Biotyper_2hr/S_10_2/0_B2/1/1SLin/._fid
- Biotyper_2hr/S_10_2/0_B2/1/1SLin/acqu
- __MACOSX/Biotyper_2hr/S_10_2/0_B2/1/1SLin/._acqu
- Biotyper_2hr/S_10_2/0_B2/1/1SLin/acqus
- __MACOSX/Biotyper_2hr/S_10_2/0_B2/1/1SLin/._acqus
- Biotyper_2hr/M_20_1/0_F3/1/1SLin/pdata/
- __MACOSX/Biotyper_2hr/M_20_1/0_F3/1/1SLin/._pdata
- Biotyper_2hr/M_20_1/0_F3/1/1SLin/sptype
- __MACOSX/Biotyper_2hr/M_20_1/0_F3/1/1SLin/._sptype
- Biotyper_2hr/M_20_1/0_F3/1/1SLin/fid
- __MACOSX/Biotyper_2hr/M_20_1/0_F3/1/1SLin/._fid
- Biotyper_2hr/M_20_1/0_F3/1/1SLin/acqu
- __MACOSX/Biotyper_2hr/M_20_1/0_F3/1/1SLin/._acqu
- Biotyper_2hr/M_20_1/0_F3/1/1SLin/acqus
- __MACOSX/Biotyper_2hr/M_20_1/0_F3/1/1SLin/._acqus
- Biotyper_2hr/S_10_3/0_C2/1/1SLin/pdata/
- __MACOSX/Biotyper_2hr/S_10_3/0_C2/1/1SLin/._pdata
- Biotyper_2hr/S_10_3/0_C2/1/1SLin/sptype
- __MACOSX/Biotyper_2hr/S_10_3/0_C2/1/1SLin/._sptype
- Biotyper_2hr/S_10_3/0_C2/1/1SLin/fid
- __MACOSX/Biotyper_2hr/S_10_3/0_C2/1/1SLin/._fid
- Biotyper_2hr/S_10_3/0_C2/1/1SLin/acqu
- __MACOSX/Biotyper_2hr/S_10_3/0_C2/1/1SLin/._acqu
- Biotyper_2hr/S_10_3/0_C2/1/1SLin/acqus
- __MACOSX/Biotyper_2hr/S_10_3/0_C2/1/1SLin/._acqus
- Biotyper_2hr/S_40_2/0_B4/1/1SLin/pdata/
- __MACOSX/Biotyper_2hr/S_40_2/0_B4/1/1SLin/._pdata
- Biotyper_2hr/S_40_2/0_B4/1/1SLin/sptype
- __MACOSX/Biotyper_2hr/S_40_2/0_B4/1/1SLin/._sptype
- Biotyper_2hr/S_40_2/0_B4/1/1SLin/fid
- __MACOSX/Biotyper_2hr/S_40_2/0_B4/1/1SLin/._fid
- Biotyper_2hr/S_40_2/0_B4/1/1SLin/acqu
- __MACOSX/Biotyper_2hr/S_40_2/0_B4/1/1SLin/._acqu
- Biotyper_2hr/S_40_2/0_B4/1/1SLin/acqus
- __MACOSX/Biotyper_2hr/S_40_2/0_B4/1/1SLin/._acqus
- Biotyper_2hr/S_0_3/0_C1/1/1SLin/pdata/
- __MACOSX/Biotyper_2hr/S_0_3/0_C1/1/1SLin/._pdata
- Biotyper_2hr/S_0_3/0_C1/1/1SLin/sptype
- __MACOSX/Biotyper_2hr/S_0_3/0_C1/1/1SLin/._sptype
- Biotyper_2hr/S_0_3/0_C1/1/1SLin/fid
- __MACOSX/Biotyper_2hr/S_0_3/0_C1/1/1SLin/._fid
- Biotyper_2hr/S_0_3/0_C1/1/1SLin/acqu
- __MACOSX/Biotyper_2hr/S_0_3/0_C1/1/1SLin/._acqu
- Biotyper_2hr/S_0_3/0_C1/1/1SLin/acqus
- __MACOSX/Biotyper_2hr/S_0_3/0_C1/1/1SLin/._acqus
[truncated: 1,850 more entries]
