# Supplementary material for: Rapid detection of antimicrobial resistance in methicillin-resistant Staphylococcus aureus using MALDI-TOF mass spectrometry
Source: Front Cell Infect Microbiol. 2023 Nov 23;13:1281155. doi: 10.3389/fcimb.2023.1281155 (PMC10702551; doi:10.3389/fcimb.2023.1281155)
Supplement: Supplementary file 2 [file DataSheet_2.zip › Biotyper_2hr/M_20_3/0_H3/1/1SLin/acqu]

##TITLE=  XMASS Parameter file
##JCAMPDX=  5.0
##DATATYPE=  CONTINUOUS MASS SPECTRUM
##ORIGIN=  XMASS, Bruker-Daltonics (USA) and Bruker-Daltonik (GER)
##OWNER=  TOF User
##SPECTROMETER/DATASYSTEM=  Bruker Flex Series
##.SPECTROMETER TYPE=  TOF
##.INLET=  DIRECT
##.IONIZATION MODE=  LD+
##$ACQMID= 0 
##$ACQVSMA= 3 
##$ACQVSMI= 0 
##$ADC= 1 
##$ANT= no 
##$AOfs= -3.2 
##$AQOP_m= 0 
##$AQ_mod= 1 
##$ATTEN= 72.900002 
##$AccE= 20000 
##$AccE_is= 0 
##$AppTyp= 0 
##$BYTORDA= 0 
##$CIDOn= no 
##$CTOF= 0 
##$Calmet= 1 
##$CapEnt= -4000 
##$CapExit= 0 
##$CapHtr= 0 
##$Corona= 0 
##$Cycle= 100 
##$Cyl= 0 
##$DATE= 0 
##$DCOff1= 0 
##$DComp= no 
##$DE= 625 
##$DELAY= 16390 
##$DIGTYP= 19 
##$DPCAL1= 0 
##$DR_end= 6 
##$DR_set= 12 
##$DR_strt= 12 
##$DS= 0 
##$DTATYPE= 0 
##$DW= 2 
##$DataTyp= 0 
##$DefDly= 0 
##$DeflOff= 30 
##$DigDep= 8 
##$DigTrig= 100 
##$DryFlow= 0 
##$DrySW= 0 
##$DryTemp= 150 
##$EOSTime= 0.92799997 
##$EndP= -3500 
##$Enhance= no 
##$EsiMode= 0 
##$Extract= 0 
##$FASTON= no 
##$FOV= 20 
##$FPCAL1= 1 
##$FPCAL2= 0 
##$FPCAL3= 0 
##$FPMASS= 2466.7 
##$FPON= no 
##$FPSHIFT= 0 
##$FW= 2500 
##$Flatlin= no 
##$FpWinHi= 0 
##$FpWinLo= 0 
##$GDEDLY= 0 
##$GDEON= yes 
##$GDETime= 0 
##$GSpotId= 0 
##$GSpotno= -1 
##$GatStr= 0 
##$Gate= 100 
##$HITURBO= no 
##$HPCML3= 0 
##$HPClBHi= 0 
##$HPClBLo= 0 
##$HPClOrd= 0 
##$HPClUse= no 
##$Hpcgc0= 0 
##$Hpcgc2= 0 
##$IS2BNDV= 0 
##$ISD= no 
##$InstTyp= 9 
##$IsCalib= no 
##$LASP= 1 
##$LBNDVAL= 0 
##$LINDIS= 0 
##$LLNSBND= no 
##$LasFoc= -1 
##$LftHV1= 0 
##$LftHV2= 0 
##$Lift1= 0 
##$Lift2= 0 
##$MC2= 4 
##$ML1= 2664774.1662643 
##$ML1_raw= 2664774.1662643 
##$ML2= 425.66641113943 
##$ML2_raw= 425.66641113943 
##$ML3= -0.013026189709122 
##$ML3_raw= -0.013026189709122 
##$MSupMz= 0 
##$MW_low= 15 
##$MapMode= 0 
##$Masserr= 173.83636 
##$MatSup= 0 
##$NBL= 1 
##$NC= 0 
##$NS= 16 
##$NSdigit= 1 
##$NebFlow= 0 
##$NebSW= 0 
##$NebTemp= 30 
##$NoSHOTS= 500 
##$OFFSET= 1000 
##$PAPS= 0 
##$PIEDLY= 160 
##$POLARI= 0 
##$PR= 1 
##$PULSER= 10 
##$PULSREP= 10000 
##$Parent= 1000 
##$RBNDVAL= 0 
##$REPHZ= 200 
##$RFAmp= 600 
##$RFFreq= 5 
##$RG= 1 
##$RLNSBND= no 
##$RTSmoo= 0 
##$Realign= 0 
##$Ref2= 0 
##$RefFull= 0 
##$ReflE= 0 
##$Repel= 20 
##$RetTime= 0 
##$RunDId= 0 
##$RunId= 0 
##$SF= 0 
##$SFO1= 0 
##$SPType= 0 
##$SW= 0 
##$SW_p= 100 
##$SampId= 0 
##$Sens1= 100 
##$Sens2= 0 
##$Skim1= 20 
##$SumShot= 0 
##$Sync= 1 
##$TD= 994 
##$TIB= 5 
##$TLft= 0 
##$TLftCor= 0 
##$TLift= 0 
##$TPLMS= 0 
##$TargId= 0 
##$TgCount= 0 
##$Trans= 100 
##$Trap= 45 
##$UDeflL= 0 
##$UGrid= 0 
##$UIS2BND= no 
##$ULensR= 0 
##$UPAcc= 0 
##$URepel= 9000 
##$Udefl= 0 
##$UdetL= 2.834 
##$UdetR= 0 
##$Uhim= 0 
##$Uhimass= 0 
##$Uis1= 10 
##$Uis2= 9 
##$Ulens= 4.5 
##$Uref_is= 0 
##$Urefl= 0 
##$XLens= -50 
##$YMAX_a= 22558 
##$YMIN_a= 1756 
##$ACQMETH= <D:\Methods\flexControlMethods\LN_PepMix.par> 
##$AQ_DATE= <2023-04-12T16:11:55.022-05:00> 
##$AUNM= <> 
##$AXMeth= <> 
##$CALME= (0..15) 
0 0 0 0 0 0 0 0 
0 0 0 0 0 0 0 0 
##$CALMR= (0..15) 
0 0 0 0 0 0 0 0 
0 0 0 0 0 0 0 0 
##$CALNAM1= <> 
##$CALNAM2= <> 
##$CALNAM3= <> 
##$CALNAM4= <> 
##$CALNAM5= <> 
##$CALNAM6= <> 
##$CALNAM7= <> 
##$CHIPNO= <0> 
##$CMT1= <> 
##$CMT2= <> 
##$CMT3= <> 
##$CMT4= <> 
##$CalStar= <<?xml version="1.0" encoding="ISO-8859-1"?><cs version="1.0"><ca>ReferenceMassAssignement</ca><cm>Quadratic</cm><cd>2022-10-18T11:04:34.000+00:00</cd><cr>OK</cr><pn>flexControl</pn><pv>3.4.207.20</pv><un>admin</un><rsid>30A9297F-C976-4387-9D0A-8DED0DBE6521</rsid><mcl>NegPeptideCalibStandard mono</mcl><cocp>7</cocp><devb>323.72671</devb><deca>173.83637</deca><acs><ac><rv>20207.954</rv><mb>1043.7294</mb><ma>1044.2644</ma><cm>1044.5272</cm><cn>Angiotensin_II_[M-H]-_mono</cn><me>251.59725</me><tol>0</tol></ac><ac><rv>22453.283</rv><mb>1294.7059</mb><ma>1294.9719</ma><cm>1294.6702</cm><cn>Angiotensin_I_[M-H]-_mono</cn><me>232.96495</me><tol>0</tol></ac><ac><rv>22880.887</rv><mb>1345.5585</mb><ma>1345.7763</ma><cm>1345.7208</cm><cn>Substance_P_[M-H]-_mono</cn><me>41.192684</me><tol>0</tol></ac><ac><rv>25045.753</rv><mb>1618.015</mb><ma>1618.0161</ma><cm>1617.8077</cm><cn>Bombesin[M-H]-_mono</cn><me>128.77259</me><tol>0</tol></ac><ac><rv>28410.278</rv><mb>2091.1515</mb><ma>2090.9515</ma><cm>2091.0716</cm><cn>ACTH_clip(1-17)[M-H]-_mono</cn><me>57.46762</me><tol>0</tol></ac><ac><rv>30793.886</rv><mb>2462.9233</mb><ma>2462.7262</ma><cm>2463.1837</cm><cn>ACTH_clip(18-39)[M-H]-_mono</cn><me>185.75223</me><tol>0</tol></ac><ac><rv>34742.908</rv><mb>3145.5565</mb><ma>3145.7317</ma><cm>3145.4564</cm><cn>Somatostatin(28)[M-H]-_mono</cn><me>87.49304100000001</me><tol>0</tol></ac></acs></cs>> 
##$D= (0..31) 
0 0 0 0 0 0 0 0 
0 0 0 0 0 0 0 0 
0 0 0 0 0 0 0 0 
0 0 0 0 0 0 0 0 
##$DOMNAME= <> 
##$FAMeth= <> 
##$FASTCal= <> 
##$FCVer= <flexControl 3.4.207.20> 
##$GEOFILE= <> 
##$Gelcode= <> 
##$HPCStr= <> 
##$HPCal= (0..31) 
0 0 0 0 0 0 0 0 
0 0 0 0 0 0 0 0 
0 0 0 0 0 0 0 0 
0 0 0 0 0 0 0 0 
##$ID_raw= <15d38ff7-1d0c-4d61-a7b8-de3c8bef1368> 
##$IN= (0..31) 
0.001 0.001 0.001 0.001 0.001 0.001 0.001 0.001 
0.001 0.001 0.001 0.001 0.001 0.001 0.001 0.001 
0.001 0.001 0.001 0.001 0.001 0.001 0.001 0.001 
0.001 0.001 0.001 0.001 0.001 0.001 0.001 0.001 
##$INSTRUM= <VDPAM-009605> 
##$InstrID= <1865142.70256> 
##$LIFTC= (0..2) 
0 0 0 
##$MOTPOS= <(-51950.0,-35880.0)> 
##$Mctrlst= <> 
##$NTBCal= <V3.0CCalibrator 1 1 0 0 -2147483648 2147483647  V1.0CHPCData  Order 0 vCoeff V1.0VectorDouble 0  c2 0 c0 0 minMass 0 maxMass 0 bUse 0 endCHPCData V3.0CTOFCalibrationConstants 16390 2 425.66641113943001 2664774.1662642998 -0.013026189709121999 2 V3.0CTOFCalibrationConstants 16390 2 425.66641113943001 2664774.1662642998 -0.013026189709121999 2  > 
##$NTBCalr= <V3.0CCalibrator 1 1 0 0 -2147483648 2147483647  V1.0CHPCData  Order 0 vCoeff V1.0VectorDouble 0  c2 0 c0 0 minMass 0 maxMass 0 bUse 0 endCHPCData V3.0CTOFCalibrationConstants 16390 2 425.66641113943001 2664774.1662642998 -0.013026189709121999 2 V3.0CTOFCalibrationConstants 16390 2 425.66641113943001 2664774.1662642998 -0.013026189709121999 2  > 
##$OS9PATH= <> 
##$OpId= <tof> 
##$P= (0..31) 
0 0 0 0 0 0 0 0 
0 0 0 0 0 0 0 0 
0 0 0 0 0 0 0 0 
0 0 0 0 0 0 0 0 
##$PARNM= <> 
##$PATCHNO= <H3> 
##$PATH= <C:\Users\tyneag\Desktop\04_12_23_Biotyper\2hr\M_20_3\0_H3\1\1SLin> 
##$PDELAY= (0..3) 
10 10 10 10 
##$PDURA= (0..3) 
10 10 10 10 
##$PEPURL= <> 
##$PLMSC= (0..2) 
0 0 0 
##$PULPROG= <> 
##$PostPr= <> 
##$QS= (0..7) 
83 83 83 83 83 83 83 83 
##$RUNNM= <> 
##$SMOPTS= (0..15) 
0 0 0 0 0 0 0 0 
0 0 0 0 0 0 0 0 
##$SPOTNO= <H3> 
##$TgIDS= <G_18C38E12_7EEE_4147_ABCBE93545E88C4B> 
##$TgSer= <> 
##$TgTyp= <> 
##$VDLIST= <DDDDDDDDDDDDDDD> 
##$VOLTNM= <> 
##$WEND= (0..3) 
30000 30000 30000 30000 
##$WINY= (0..3) 
3 3 3 3 
##$WSTART= (0..3) 
0 0 0 0 
##$Warplc1= <> 
##$Warplc2= <> 
##$XACQVS= <3.0> 
##$Xml1= <> 
##END=
