# Supplementary material for: Rapid detection of antimicrobial resistance in methicillin-resistant Staphylococcus aureus using MALDI-TOF mass spectrometry
Source: Front Cell Infect Microbiol. 2023 Nov 23;13:1281155. doi: 10.3389/fcimb.2023.1281155 (PMC10702551; doi:10.3389/fcimb.2023.1281155)
Supplement: Supplementary file 2 [file DataSheet_2.zip › Biotyper_2hr/S_10_3/0_C2/1/1SLin/pdata/1/proc]

##TITLE=  XMASS Parameter file
##JCAMPDX=  5.0
##DATATYPE=  CONTINUOUS MASS SPECTRUM
##ORIGIN=  XMASS, Bruker-Daltonics (USA) and Bruker-Daltonik (GER)
##OWNER=  TOF User
##SPECTROMETER/DATASYSTEM=  Bruker Flex Series
##.SPECTROMETER TYPE=  TOF
##.INLET=  DIRECT
##.IONIZATION MODE=  LD+
##$ABSF1= 10 
##$ABSF2= 0 
##$ABSG= 5 
##$ABSL= 3 
##$AQOP_m= 0 
##$ATTEN= 72.900002 
##$AUTOLAB= 0 
##$AZFE= 0.1 
##$AZFW= 0.5 
##$AccE_is= 0 
##$Ame= 0 
##$BASLSEG= 10 
##$BASLSUB= no 
##$BC_mod= 0 
##$BYTORDP= 0 
##$CLPTS= 7 
##$CLSTAT= 0 
##$CalPrnt= 0 
##$DATMOD= 1 
##$DC= 1 
##$DELAY= 16390 
##$DTATYPE= 0 
##$Dy2max= 40 
##$FILNO= 0 
##$FT_mod= 0 
##$FWidth= 0.75 
##$GB= 0.1 
##$GOODNLV= 0 
##$HPCon= no 
##$INTBC= 1 
##$INTSCL= 1 
##$ISEN= 128 
##$LB= 1 
##$LINDIS= 0 
##$LftBHi= 0 
##$LftBLo= 0 
##$LftOrd= 0 
##$Lms2osp= no 
##$MAXI= 10000 
##$MAXPKS= 200 
##$MC2= 4 
##$MEAN= 0 
##$MI= 0 
##$MPWCH= 1000 
##$MPWM= 1000 
##$MSDTAID= -1 
##$NC_proc= 0 
##$NOISE= 0 
##$NSP= 1 
##$NTH_PF= 0 
##$NTH_PI= 0 
##$NZP= 0 
##$OCPOrd= 0 
##$PC= 4 
##$PHC0= 0 
##$PHC1= 0 
##$PH_mod= 0 
##$POLARI= 0 
##$PPERC= 80 
##$PP_meth= 1 
##$PSDOrd= 0 
##$PULSREP= 10000 
##$Parent= 1000 
##$PsdHi= 1.05 
##$PsdLo= 0.85000002 
##$Psdc0= 0 
##$Psdc1= 0 
##$Psdc2= 0 
##$REPHZ= 200 
##$REVERSE= no 
##$RefFull= 0 
##$ReflE= 0 
##$RmFrag= yes 
##$SAMPNO= 0 
##$SCALINT= 1 
##$SCALSPC= 1 
##$SI= 994 
##$SIC_gco= 0 
##$SIC_gct= 0 
##$SIC_ion= 0 
##$SIC_max= 0 
##$SIC_min= 0 
##$SMONUM= 0 
##$SPCOrd= 0 
##$SPOTID= -1 
##$SSB= 0 
##$STSI= 0 
##$STSR= 0 
##$SYMM= 0 
##$S_DEV= 0 
##$Sens1= 100 
##$Sens2= 0 
##$Subbasl= no 
##$Subbpar= 0.80000001 
##$SumShot= 0 
##$T1D= 5 
##$TDeff= 0 
##$TIC_gco= 0 
##$TIC_gct= 0 
##$TIC_hig= 0 
##$TIC_low= 0 
##$TIC_max= 0 
##$TIC_min= 0 
##$TIC_rhi= 1 
##$TIC_rlo= 1 
##$TICcorr= 2 
##$TM1= 0.1 
##$TM2= 0.89999998 
##$Udefl= 0 
##$UdetL= 2.834 
##$UdetR= 0 
##$Uhimass= 0 
##$Uis1= 10 
##$Uis2= 9 
##$Ulens= 4.5 
##$Uref_is= 0 
##$WDW= 1 
##$XDIM= 64 
##$YMAX_p= 25980 
##$YMIN_p= 2911 
##$AUNMP= <> 
##$Acalm= <> 
##$Acquver= <AIDA4.7.373.7> 
##$BLDNM= <averagine.bld> 
##$BTMeth= <> 
##$CALME= (0..15) 
0 0 0 0 0 0 0 0 
0 0 0 0 0 0 0 0 
##$CALMR= (0..15) 
0 0 0 0 0 0 0 0 
0 0 0 0 0 0 0 0 
##$CALNAM1= <> 
##$CALNAM2= <> 
##$CALNAM3= <> 
##$CALNAM4= <> 
##$CALNAM5= <> 
##$CALNAM6= <> 
##$CALNAM7= <> 
##$CLDATE= <2022-10-18T11:04:34.000+00:00> 
##$CLREFNM= <> 
##$CMT1= <> 
##$CMT2= <> 
##$COMFILE= <TofComment> 
##$CalStat= <<?xml version="1.0" encoding="ISO-8859-1"?><cs version="1.0"><ca>ReferenceMassAssignement</ca><cm>Quadratic</cm><cd>2022-10-18T11:04:34.000+00:00</cd><cr>OK</cr><pn>flexControl</pn><pv>3.4.207.20</pv><un>admin</un><rsid>ECF6D4E1-9D86-4377-9CD5-B4D95DDF5602</rsid><mcl>NegPeptideCalibStandard mono</mcl><cocp>7</cocp><devb>323.72671</devb><deca>173.83637</deca><acs><ac><rv>20207.954</rv><mb>1043.7294</mb><ma>1044.2644</ma><cm>1044.5272</cm><cn>Angiotensin_II_[M-H]-_mono</cn><me>251.59725</me><tol>0</tol></ac><ac><rv>22453.283</rv><mb>1294.7059</mb><ma>1294.9719</ma><cm>1294.6702</cm><cn>Angiotensin_I_[M-H]-_mono</cn><me>232.96495</me><tol>0</tol></ac><ac><rv>22880.887</rv><mb>1345.5585</mb><ma>1345.7763</ma><cm>1345.7208</cm><cn>Substance_P_[M-H]-_mono</cn><me>41.192684</me><tol>0</tol></ac><ac><rv>25045.753</rv><mb>1618.015</mb><ma>1618.0161</ma><cm>1617.8077</cm><cn>Bombesin[M-H]-_mono</cn><me>128.77259</me><tol>0</tol></ac><ac><rv>28410.278</rv><mb>2091.1515</mb><ma>2090.9515</ma><cm>2091.0716</cm><cn>ACTH_clip(1-17)[M-H]-_mono</cn><me>57.46762</me><tol>0</tol></ac><ac><rv>30793.886</rv><mb>2462.9233</mb><ma>2462.7262</ma><cm>2463.1837</cm><cn>ACTH_clip(18-39)[M-H]-_mono</cn><me>185.75223</me><tol>0</tol></ac><ac><rv>34742.908</rv><mb>3145.5565</mb><ma>3145.7317</ma><cm>3145.4564</cm><cn>Somatostatin(28)[M-H]-_mono</cn><me>87.49304100000001</me><tol>0</tol></ac></acs></cs>> 
##$DFILT= <> 
##$FAVer= <> 
##$FUZFILE= <> 
##$GENMETH= <> 
##$ID= <b0f5d039-b184-4e89-ba33-8f585dacd373> 
##$IDref= <> 
##$II_path= <> 
##$IR_path= <> 
##$LftCal= (0..15) 
0 0 0 0 0 0 0 0 
0 0 0 0 0 0 0 0 
##$Mctrlp= <> 
##$OpId= <tof> 
##$PCRMETH= <> 
##$PDELAY= (0..3) 
10 10 10 10 
##$PDURA= (0..3) 
10 10 10 10 
##$PEPURL= <> 
##$PKFILE= <masslist> 
##$PROCMAC= <> 
##$PSDOCP= (0..15) 
0 0 0 0 0 0 0 0 
0 0 0 0 0 0 0 0 
##$PSDSPC= (0..15) 
0 0 0 0 0 0 0 0 
0 0 0 0 0 0 0 0 
##$PSmeth= <> 
##$PostPr= <> 
##$PsdList= <> 
##$REFLIST= <NegPeptideCalibStandard mono> 
##$RunGUID= <> 
##$SEQMETH= <> 
##$SMOPTS= (0..15) 
0 0 0 0 0 0 0 0 
0 0 0 0 0 0 0 0 
##$SMPNAM= <S_10_3\0_C2\1> 
##$SNPMETH= <> 
##$SREGLST= <RRRRRRRRRRRRRRR> 
##$TI= <> 
##$WEND= (0..3) 
30000 30000 30000 30000 
##$WINY= (0..3) 
3 3 3 3 
##$WSTART= (0..3) 
0 0 0 0 
##$XMACRO= <> 
##$Xml2= <> 
##END=
